# Supplementary material for: Sulfonamides a Promising Hit for Cancer Therapy Through VEGFR-2 Inhibition
Source: Biomedicines. 2025 Mar 21;13(4):772. doi: 10.3390/biomedicines13040772 (PMC12025213; doi:10.3390/biomedicines13040772)
Supplement: Supplementary file 1 [file biomedicines-13-00772-s001.zip]

Archive with 1 entries (1 files):
- biomedicines-3502150-supplementary.pdf
